# Supplementary material for: Characterization of Mycobacterium tuberculosis–Specific Th22 Cells and the Effect of Tuberculosis Disease and HIV Coinfection
Source: J Immunol. 2022 Aug 1;209(3):446–55. doi: 10.4049/jimmunol.2200140 (PMC9339498; doi:10.4049/jimmunol.2200140)
Supplement: Data Supplement [file JI_2200140.zip]

Archive with 2 entries (2 files):
- ji_2200140_supplemental_1.pdf
- manifest.xml
